# Supplementary material for: Inflammation Is Present, Persistent and More Sensitive to Proinflammatory Triggers in Celiac Disease Enterocytes
Source: Int J Mol Sci. 2022 Feb 10;23(4):1973. doi: 10.3390/ijms23041973 (PMC8880034; doi:10.3390/ijms23041973)
Supplement: Supplementary file 1 [file ijms-23-01973-s001.zip]

Archive with 1 entries (1 files):
- ijms-1537204 Supplementary materials- proofed-done.pdf
